# Supplementary material for: Research data warehouse: using electronic health records to conduct population-based observational studies
Source: JAMIA Open. 2023 Jun 21;6(2):ooad039. doi: 10.1093/jamiaopen/ooad039 (PMC10284679; doi:10.1093/jamiaopen/ooad039)
Supplement: ooad039_Supplementary_Data [file ooad039_supplementary_data.zip]

Archive with 5 entries (5 files):
- Supplemental File 3.docx
- Supplemental File 4.docx
- Supplemental File 5.docx
- Supplemental File 1.docx
- Supplemental File 2.docx
